# Supplementary material for: Interfascial Injection Pressure Depending on Type of Regional Anesthesia Needle
Source: J Clin Med. 2026 Feb 12;15(4):1458. doi: 10.3390/jcm15041458 (PMC12942486; doi:10.3390/jcm15041458)
Supplement: Supplementary file 1 [file jcm-15-01458-s001.zip]

Archive with 3 entries (3 files):
- sharp.zip
- classic.zip
- lateral.zip
